# Supplementary material for: Pathways to cultural adaptation: the coevolution of cumulative culture and social networks
Source: Evol Hum Sci. 2023 Aug 25;5:e26. doi: 10.1017/ehs.2023.21 (PMC10565192; doi:10.1017/ehs.2023.21)
Supplement: Supplementary file 1 [file ehssup.zip]

Archive with 3 entries (3 files):
- S2513843X2300021Xsup001.zip
- S2513843X2300021Xsup002.pdf
- S2513843X2300021Xsup003.pdf
